# Supplementary material for: Experimental Infection of Brazilian Free-Tailed Bats (Tadarida brasiliensis) with Two Strains of SARS-CoV-2
Source: Viruses. 2022 Aug 18;14(8):1809. doi: 10.3390/v14081809 (PMC9412320; doi:10.3390/v14081809)
Supplement: Supplementary file 1 [file viruses-14-01809-s001.zip]

Archive with 1 entries (1 files):
- viruses-1810045-supplementary.pdf
